# Supplementary material for: A systematic review and meta-analysis of blood interleukin-4 levels concerning malaria infection and severity
Source: Malar J. 2022 Jul 12;21:217. doi: 10.1186/s12936-022-04237-z (PMC9277793; doi:10.1186/s12936-022-04237-z)
Supplement: Supplementary file 14 — Additional file 14: Table S2. Details of the included studies [file 12936_2022_4237_MOESM14_ESM.xlsx]

## Sheet: Severe and uncomplicated
No.	Authors	study design	study location (Year)	year	Definition for severe malaria	types of participants	Plasmodium spp.	mean age	age (years)	male%	IL-4 (mean±SD)(pg/mL)	Parasite density	Method for malaria	Method for IL-4	Blood collection	Sample for IL-4	Sample storage
1	Armah et al., 2007	Cross-sectional study	Ghana	2005	WHO, 2000	Cerebral malaria (9), severe malarial anemia (5), non-malarial controls (5)	P. falciparum	Cerebral malaria (9): 5.1 ± 0.26, severe malarial anemia (5): 1.22 ± 0.1, non-malarial controls (5): 6.58 ± 0.36	Children	52.6	IL-4 levels did not show statistically significant differences between the 3 disease groups	Cerebral malaria (9): 51604 ± 9468, severe malarial anemia (5): 195003 ± 23613	Microscopy	Bead-based assay (Multiplex colorimetric beadbased cytokine immunoassay (BioRad, San Diego, CA)	Upon hospital admission	Serum	frozen at -70°C
1	Baptista et al., 1997	Cross-sectional study	São Tomé and Príncipe	1992-1993	Warrel et al. 1990	Cerebral malaria (12), Mild malaria (44), Healthy controls (30)	P. falciparum	Cerebral malaria (12): 5 (4–9), Mild malaria (44): 9 (4–14), Healthy controls (30): 9.5 (4–14)	Children	Cerebral malaria (12): 58.3, Mild malaria (44): 36.4, Healthy controls (30): 46.7	Cerebral malaria (12): 22.7 (22.3–23.2), Mild malaria (44): 22.8 (22.6–23.3), Healthy controls (30): 23.1 (22.9–23.5)	Cerebral malaria (12): 62100 (35040–287520, Mild malaria (44): 34720 (5000–90080)	Microscopy	ELISA (Kit Medgenix EASIA – Medgenix – Fleurus, Belgium)	Upon hospital admission	Plasma	Liquid nitrogen
2	Biemba et al., 2000	Retrospective observational study	Zambia	1990-1991, 1994	Molyneux et al. 1989	Cerebral malaria (61): 1990-1991: severe anemia (7): non-severe anemia (28), 1994: severe anemia (14): non-severe anemia (12)	P. falciparum	1990-1991: severe anemia (7): 2.5 ± 0.92, non-severe anemia (28): 3.08 ± 1.25, 1994: severe anemia (14): 2.33 ± 0.92, non-severe anemia (12): 2.75 ± 1.17	< 6 years	1990-1991: severe anemia (7): 0.57, non-severe anemia (28): 50, 1994: severe anemia (14): 71.4, non-severe anemia (12): 0.42	1990-1991: severe anemia (7): 21 (10–149), non-severe anemia (28): 64 (10–429), 1994: severe anemia (14): 12 (3–21), non-severe anemia (12): 12 (5–100)	1990-1991: cerebral with severe anemia (7): 156000 (78000–298000), cerebral with non-severe anemia (28): 35000 (22000–400000), 1994: cerebral with severe anemia (14): 149000 (22000–634000), cerebral with non-severe anemia (12): 48000 (47000–765000)	Microscopy	ELISA (Genzyme, Cambridge, MA, USA)	Before the start of antimalarial treatment	Serum	frozen at -20°C to -70°C
2	Burte et al., 2013	Prospective observational study	Nigeria	2008-2010	WHO, 2000	Uncomplicated malaria (49), Cerebral malaria (19), Severe malarial anemia (22), Disease controls (21), community controls (68)	P. falciparum	Uncomplicated malaria (49): 4 (2.17-7.17), Cerebral malaria (19): 4.67 (2.83-5.75), Severe malarial anemia (22): 4.83 (1.42-11.3), Disease controls (21): 5 (3-9), Healthy controls (68): 8 (4-9)	6 months to 12 years	Uncomplicated malaria (49): 61.2, Cerebral malaria (19): 63, Severe malarial anemia (22): 59, Disease controls (21): 42.9, Healthy controls (68): 50	Uncomplicated malaria (49): 3.76 (1.88-5.64), Cerebral malaria (19): 1.88 (1.61-1.88), Severe malarial anemia (22): 3.22 (1.61-3.76), Disease controls (21): 3.22 (1.61-3.76), Healthy controls (68): 5.64 (1.61-25.04)	Uncomplicated malaria (49): 38 214 (2693-63212), Cerebral malaria (19): 13 806 (1700-56606), Severe malarial anemia (22): 5330 (462-76154)	Microscopy	Bead-based assay (Invitrogen, Life Technologies).	Upon hospital admission	Serum	frozen at -80°C
3	Cabantous et al., 2015	Prospective observational study	Mali	1993-2003	Cerebral malaria: Blantyre score coma score <3. severe anemia: packed cell volume ≤15 %, and a BSC score ≥3	Cerebral malaria (52), severe malarial anemia (45), uncomplicated malaria (36)	P. falciparum	NS	Children	NS	IL-4 levels significantly differed between the three groups (p=0.025), genotype IL4 VNTR 2/2 (n=22, mean=19 pg/ml), IL4-33C/C genotype (n=23, mean=40 pg/ml), T allele of IL4-33 and one copy of allele 1 of IL4 VNTR (n=88, mean= 58 pg/ml)	NS	Microscopy	ELISA (Abcys)	Outpatient clinic	Plasma	frozen at -70°C for several weeks or months
1	Chaves et al., 2016	Cross‑sectional study	Brazil	NS	No severe case	Primary malaria (36), recurrent malaria (19), healthy controls (20)	P. vivax	Primary malaria (36): 35.4 ± 14.3, recurrent malaria (19): 39.5 ± 12.0, healthy controls (20): 27.1 ± 7.4	Uncomplicatedmalaria (55): 16-70 years, healthy controls (20): 19-48 years	Uncomplicated malaria (55): 70.9, healthy controls (20): 45	Mean IL-4 concentration in recurrent malaria was higher than primary malaria and healthy controls.	NS	PCR	Bead-based assay (BD Biosciences Pharmingen, San Diego, CA, USA)	Upon hospital admission	Plasma	NS
2	Davenport et al., 2016	Cohort study	Kenya	NS	No severe case	Malaria only (156), Gram negative bacteremia co-infected (22), Gram positive bacteremia co-infected (14), healthy controls (14)	P. falciparum	Malaria only (156): 0.76 ± 0.73, Gram negative bacteremia co-infected (22): 0.62 ± 0.63, Gram positive bacteremia co-infected (14): 1.0 ± 0.83, healthy controls (14): 0.59 ± 0.95	0.25-3 years	Malaria only (156): 56, Gram negative bacteremia co-infected (22): 27.3, Gram positive bacteremia co-infected (14): 35.7, healthy controls (14): 57	Mean IL-4 concentration in co-infections were higher than malaria only and healthy controls. No difference in mean IL-4 between malaria only and healthy controls	NS	Microscopy	Bead-based assay (Cytokine 25-Plex Antibody Bead Kit, BioSource™ International)	Upon hospital admission	Plasma	frozen at -70°C
3	Duarte et al., 2007	Cohort study	India	NS	WHO criteria	Non-endemic control (9), endemic control (14), uncomplicated malaria (31), severe malaria (non-cerebral) (13), cerebral malaria (26), ex-cerebral malaria (5)	P. falciparum	Non-endemic control (9): 32,7 (25–63), endemic control (14): 27,3 (23–37), uncomplicated malaria (31): 30,8 (4–70), severe malaria (non-cerebral) (13): 30,4 (8–65), cerebral malaria (26): 40,4 (9–72), ex-cerebral malaria (5): 19,36 (7–51)	4-72 years	70	Non-endemic control (9): 18 (8–40), endemic control (14): 58 (23–84), uncomplicated malaria (31): 65 (31–204), severe malaria (non-cerebral) (13): 69 (50–89), cerebral malaria (26): 62 (40–85), ex-cerebral malaria (5): 48 (29–80)	Non-endemic control (9): NS, endemic control (14): NS, uncomplicated malaria (31): 1,24 (0,71–2,18), severe malaria (non-cerebral) (13): 1,11 (0,38–3,21), cerebral malaria (26): 2,04 (1,07–3,87), ex-cerebral malaria (5): NS %	Microscopy	ELISA (Opti-ELISA kits (Pharmingen, San Diego, CA.USA)	Upon hospital admission	Plasma	frozen at -80°C
4	Elhussein et al., 2015	Cross‑sectional study	Sudan	NS	WHO criteria	Cerebral malaria (22), Severe malarial anemia (43), uncomplicated malaria (25), healthy controls (60)	P. falciparum	NS	6 months and 15 years	Malaria (110): 48.2, healthy controls (60): NS	Cerebral malaria (22): 102.7 ± 34.88, Severe malarial anemia (43): 90.95 ± 20.90, uncomplicated malaria (25): 255.8 ± 54.13, healthy controls (60): 62.136 ± 18.16	NS	Microscopy	ELISA (Sunlong Biotech CO., Ltd)	NS	Serum	frozen at -40°C
5	Herr et al., 2011	Case-control study	Germany	2007-2008	NS	Uncomplicated malaria (21), Severe malaria (7), Healthy controls (26)	P. falciparum	Uncomplicated malaria (21): 42.1 ± 10.2, Severe malaria (7): 49.3 ± 15.3, Healthy controls (26): 31.2 ± 15,4		Uncomplicated malaria (21): 62, Severe malaria (7): 57, Healthy controls (26): 38	Uncomplicated malaria (21): 2.4 (± 1.5), Severe malaria (7): 3.9 (± 1.5), Healthy controls (26): 1.3 (± 1.1)	NS	Microscopy	Bead-based assay (Becton Dickinson® (BD) Biosciences, Heidelberg, Germany)	Upon hospital admission	Serum	frozen at -80°C
4	Ingoba et al., 2021	Retrospective observational study	Republic of Congo	2019	No severe case	Malaria only (14), malaria and CHIK (15), CHIK only (61), healthy controls (23)	P. falciparum	32.7 ±18.5 years	1-89 years	63.5	IL-4 concentration was significantly higher in both the malaria/CHIK co-infection group and the CHIK mono-infection group than in the asymptomatic malaria group. IL-4 concentration was less in the malaria group than in the control group	NS	Microscopy/PCR	ELISA (human IL-4 DuoSet, R&D Systems Inc. Minneapolis, USA)	Upon hospital admission	Plasma	frozen at -80°C
6	Jain et al., 2008	Case-control study	India	2004-2006	WHO, 2000	Cerebral malaria survivors (48), Cerebral malaria non-survivors (12), Mild malaria (48), Healthy controls (25)	Plasmodium vivax/P. falciparum	Cerebral malaria survivors (48): 25 ± 19, Cerebral malaria non-survivors (12): 20 ± 16, Mild malaria (48): 19 ± 14, Healthy controls (25): 22 ± 14	All age groups	Cerebral malaria survivors (48): 70.8, Cerebral malaria non-survivors (12):50, Mild malaria (48): 41.7, Healthy controls (25): 28	Cerebral malaria survivors>Cerebral malaria non-survivors/Mild malaria>Healthy controls	Cerebral malaria survivors (48): 4166 ± 650.9, Cerebral malaria non-survivors (12):1336 ± 386.2, Mild malaria (48): 1594 ± 426.6	Microscopy	Bead-based assay (BioRad, San Diego, CA)	Upon hospital admission	Plasma	frozen at -80°C
7	Jakobsen et al., 1994	Cross-sectional study	Gambia	NS	Warrel et al. 1990	Severe malaria (33),Mild malaria (35), Unrelated diseases (8)	P. falciparum	Severe malaria (33): 3, Mild malaria (35): 4	Children	NS	Severe malaria (33): 10 (<4-500), Mild malaria (35): 320 ( < 4-620), Unrelated diseases (8): 80 (<4-560)	Severe malaria (33): 100000 (25000-200000), Mild malaria (35): 75000 (45000-100000)	Microscopy	ELISA (T-Cell Sciences, Cambridge, MA).	Upon hospital admission	Plasma	frozen at -20°C
8	Mandala et al., 2017	Case-control study	Malawi	2005-2006	NS	Cerebral malaria (29), severe malarial anemia (30), uncomplicated malaria (54), healthy controls (42)	P. falciparum	Cerebral malaria (29): 10 (), severe malarial anemia (30): 23 (5–38), uncomplicated malaria (54): 27 (6–58), healthy controls (42): 20 (5–76)	5-84 months	Cerebral malaria (29): 34, severe malarial anemia (30): 63, uncomplicated malaria (54): 70, healthy controls (42): 69	Cerebral malaria (29): median 3.62 (1.49- 17.83), severe malarial anemia (30): 2.03 (1.36- 5.10), uncomplicated malaria (54): 1.49 (1.15- 2.39), healthy controls (42): 1.41 (1.14- 1.78)	Cerebral malaria (29): 41,800 (900–517,000), severe malarial anemia (30): 3,500 (20–296,000), uncomplicated malaria (54): 52,300 (460–768,000) parasites/µl	Microscopy	Bead-based assay (Becton Dickinson)	Upon hospital admission	Serum	frozen at -80°C
5	Medina et al., 2011	Cross‑sectional study	Brazil	NS	No severe case	Uncomplicated malaria (132), healthy controls (86)	P. vivax	Uncomplicated malaria (132): 32.07 ± 13.40, healthy controls (86): 29.99 ± 9.24	12-68 years	NS	Uncomplicated malaria (132): 0.32 ± 1.48, healthy controls (86): 0.0 ± 0.0	NS	Microscopy/PCR	ELISA (BD, Biosciences - Pharmingen, San Diego, CA, USA)	Upon hospital admission	Serum	Stored at -20°C
9	Mendonça et al., 2013	Retrospective observational study	Brazil	2006-2007	NS	Endemic control (176), asymptomatic infected (148), uncomplicated malaria (187), severe malaria (survivor) (13), severe malaria (deaths) (6)	P. vivax	Endemic control (176): 32 (24-45), asymptomatic infected (148): 40 (32-49), uncomplicated malaria (187): 33 (27-42), severe malaria (survivor) (13): 22 (16-30), severe malaria (deaths) (6): 27 (13-44)	5-70 years	Endemic control (176): 72, asymptomatic infected (148): 70, uncomplicated malaria (187): 93, severe malaria (survivor) (13): 7, severe malaria (deaths) (6): 3	Endemic control (176): 23.4 (12.3-40), asymptomatic infected (148): 22.1 (12-34.4), uncomplicated malaria (187): 29.89 (16.8-102), severe malaria (survivor) (13):30.1 (18.5-41), severe malaria (deaths) (6): 36.4 (18-115)	NS	Microscopy/PCR	Bead-based assay (BD Biosciences Pharmingen, San Diego, CA, USA).	Upon hospital admission	Plasma	NS
6	Menezes et al., 2018	Cross‑sectional study	Brazil	2014-2015	No severe case	Malaria only (30), malaria and intestinal parasite co-infection (117), intestinal parasite only (143), healthy controls (151)	P. vivax	Malaria only (30): 29 (12–55), malaria and intestinal parasite co-infection (117): 60, intestinal parasite only (143): 25 (8–74), healthy controls (151): 19 (10–60)	7-74 years	Malaria only (30): 77, malaria and intestinal parasite co-infection (117): 60, intestinal parasite only (143): 39, healthy controls (151): 58	No difference in IL-4 between malaria only and healthy controls.	NS	Microscopy/PCR	Bead-based assay (BD Biosciences Pharmingen, San Diego, CA, USA)	During a community surveillance	Serum	NS
10	Mirghani et al., 2011	Case-control study	Sudan	2009	WHO, 2000	Severe malaria (31), uncomplicated malaria (31), healthy controls (31)	P. falciparum	Severe malaria (31): 4.4 (2.6), uncomplicated malaria (31): 4.6 (3.4), healthy controls (31): 4.3 (2.8)	Children	NS	Severe malaria (31): 11.4 (6.3–24.9), uncomplicated malaria (31): 11.0 (6.0–82.4), healthy controls (31): 19.1 (5.1–44.9)	NS	Microscopy	ELISA (BD Biosciences, San Diego, CA, USA).	Upon hospital admission	Serum	frozen at -20°C
4	Mohapatra et al., 2014	Prospective observational study	India	NS	WHO criteria	Severe malaria (32), healthy controls (16)	P. falciparum	NS	All age groups	NS	Severe malaria (32): 2.35 ± 0.64, healthy controls (16): 6.06 ± 1.32	NS	Microscopy	ELISA (Ray Biotech Inc, Norcross GA)	Upon hospital admission	Serum	frozen at -40°C
11	Nmorsi et al., 2010	Prospective observational study	Nigeria	NS	NS	Severe malaria (47), uncomplicated malaria (49)	P. falciparum	NS	1-15 years old	NS	Severe malaria (47): 20.3 pg/mL, uncomplicated malaria (49): 4.7 pg/mL	NS	Microscopy	ELISA ((Abcam, UK)	Upon hospital admission	Serum	NS
5	Okoli et al., 2019	Prospective observational study	Nigeria	2014-2016	WHO, 2015	Severe malaria (100)	P. falciparum	NS	1-10 years	NS	Serum IL-4 concentrations showed a significant positive correlation (r= .844; p<0.05) with parasitaemia	NS	Microscopy	ELISA (BD Biosciences)	Upon hospital admission	Serum	NS
12	Ong’echa et al., 2011	Prospective observational study	Kenya	NS	NS	Severe malarial anemia (80), non-severe malarial anemia (37), uncomplicated malaria (31)	P. falciparum	Severe malarial anemia (80): 8.0 (8) months, non-severe malarial anemia (37): 9.0 (9), uncomplicated malaria (31): 12.0 (8)	Children	Severe malarial anemia (80): 48.8, non-severe malarial anemia (37): 62.2, uncomplicated malaria (31): 45.2	Severe malarial anemia (80): 4.9 (IQR 15.6), non-severe malarial anemia (37): 1.7 (IQR 8.0), uncomplicated malaria (31): 7.7 (IQR 23.1)	Severe malarial anemia (80): 26,166 (60,703), non-severe malarial anemia (37): 22,615 (49,929), uncomplicated malaria (31): 48,354 (87,430)	Microscopy	Bead-based assay (BioSource International)	Upon hospital admission	Plasma	frozen at -70°C
7	Othoro et al., 1999	Cross‑sectional study	Kenya	NS	No severe case	Uncomplicated malaria (19), healthy controls (25)	P. falciparum	Uncomplicated malaria (19): 6.4, healthy controls (25): 8.7	3–11 years	NS	Uncomplicated malaria (19): 2 ± 1, healthy controls (25): 4 ± 3	Uncomplicated malaria (19): 1191, healthy controls (25): 0	Microscopy	ELISA (R&D Systems, Minneapolis)	Upon hospital admission	Plasma	Frozen in liquid nitrogen
8	Ourives et al., 2018	Cross‑sectional study	Brazil	2016	No severe case	Uncomplicated malaria (50), healthy controls (20)	P. vivax	NS	18 and 83 years	NS	P. vivax present a significant reduction in IL-4 when compared to the non-infected control group	NS	Microscopy	ELISA (BD, Biosciences-Pharmingen, San Diego, CA, USA)	Upon hospital admission	Serum	NS
9	Pinna et al., 2018	Prospective observational studies	Brazil	NS	No severe case	P. falciparum (19), P. vivax (33), healthy controls (12)	P. falciparum/P. vivax	P. falciparum (19): 28 (23–42), P. vivax (33): 28 (22–36.5), healthy controls (12): 29 (24.5–40)	22-42 years	P. falciparum (19): 74, P. vivax (33): 73, healthy controls (12): 42	P. falciparum (19): 2 (2–123), P. vivax (33): 2 (2–2), healthy controls (12): 2 (2–2)	P. falciparum (19): 1400 (890–3338), P. vivax (33): 3200 (1047–7758)	Microscopy/PCR	Bead-based assay (BioPlex-Kit assay, BioRad Laboratories, Hercules, CA, USA).	Upon hospital admission	Plasma	frozen at -70°C
13	Prakash et al., 2006	Prospective observational study	India	2001-2003	WHO criteria	Severe malaria (14), Uncomplicated malaria (33), cerebral malaria (26), Healthy controls-endemic (15), Healthy controls-non-endemic (9)	P. falciparum	NS	5-75 years	NS	severe malaria>uncomplicated malaria>cerebral malaria>endemic controls>non-endemic controls	NS	Microscopy	ELISA (Opti-EIA kits, BD-Pharmingen)	Upon hospital admission	Plasma	frozen at -80°C
14	Rovira-Vallbona et al., 2012	Case-control study	Mozambic	2006	NS	Severe malaria (67), Uncomplicated malaria (67)	P. falciparum	Severe malaria (67): 2.33 (1.33-3.25), Uncomplicated malaria (67): 2.42 (1.25-3.17)	< 5 years	Severe malaria (67): 63, Uncomplicated malaria (67): 63	No significant differences between two groups	Severe malaria (67): 40400 (1730-99300), Uncomplicated malaria (67): 34700 (11500- 71300)	Microscopy/PCR	Bead-based assay (Human Th1/Th2 11plex and Human TGF-β1 FlowCytomix Simplex kits, Bender MedSystems, Austria)	Upon hospital admission	Plasma	frozen at -80°C
15	Singotamu et al., 2006	Prospective observational study	India	NS	NS	Mild malaria (31), severe malaria (16)	P. vivax	NS	20-40 years	NS	Mild malaria (31): 2.4 ± 1.0, severe malaria (16): 3.8 ± 1.99	NS	Microscopy	ELISA (Diaclone)	NS	Plasma	NS
16	Sinha et al., 2010	Case-control study	India	NS	WHO, 2000	Uncomplicated malaria (endemic regions 76, non-endemic regions 13), Severe malaria (endemic regions 25, non-endemic regions 63), Healthy controls (endemic regions 102, non-endemic regions 90)	P. falciparum	Uncomplicated malaria (endemic regions 76: 28.02 ± 12.1, non-endemic regions 13: 29.7 ± 11.8, Severe malaria (endemic regions 25: 34 ± 13.4, non-endemic regions 63: 24.3 ± 10.9, Healthy controls (endemic regions 102: 38.9 ± 12.6, non-endemic regions 90: 28.7 ± 3.9	Adults	Uncomplicated malaria (endemic regions 76: 59.2, non-endemic regions 13: 69.2, Severe malaria (endemic regions 25: 48, non-endemic regions 63: 77.8, Healthy controls (endemic regions 102: 49, non-endemic regions 90: 56.7	Uncomplicated malaria (endemic regions 76):7.3 (1.3-68.8), (non-endemic regions 13): 7.45 (1.86-127.38), Severe malaria (endemic regions 25): (2.5 1.2-30.51), (non-endemic regions 63): 5.1 (1.2-14.18), Healthy controls (endemic regions 102): 5.6 (1-43.2), (non-endemic regions 90): 3.2 (1.3-25.8)	NS	Microscopy/RDT/PCR	ELISA (Sandwich, Pierce)	Upon hospital admission	Plasma	frozen at -70°C
17	Tangteerawatana et al., 2007	Case-control study	Thailand	2002-2003	WHO, 2000	Mild malaria (110), severe malaria (169)	P. falciparum	Mild malaria (110): 24.0 (13–65), severe malaria (169): 25.0 (14–67)	Adults	Mild malaria (110):68.2, severe malaria (169): 78.7	Mild malaria (110): 79, severe malaria (169): 90	Mild malaria (110): 5641 (17–238,800), severe malaria (169): 117,322 (33–1,336,900)	Microscopy	ELISA (NS for brand)	Upon hospital admission	Plasma	frozen at -20°C
6	Thuma et al., 1996	Retrospective observational study	Zambia	1990-1991	Molyneux et al. 1989	Cerebral malaria (39): desferioxamine B (21), placebo (18)	P. falciparum	Desferioxamine B (21): 3.25 ± 1.42, placebo (18): 2.75 ± 0.75	< 6 years	Desferioxamine B (21): 38, placebo (18): 50	Desferioxamine B (21): 80 ± 82, placebo (18): 71 ± 95	Desferioxamine B (21): 48900 (10600-225400), placebo (18): 47200 (4700-476400)	Microscopy	ELISA (Genzyme, Cambridge, MA)	Upon hospital admission	Serum	frozen at -20°C for 1-3 years
18	Thuma et al., 2011	Prospective observational study	Zambia	2001-2005	NS	Severe malarial anemia (72), cerebral malaria (28), uncomplicated malaria (66)	P. falciparum	Severe malarial anemia (72): 22 (16–31), cerebral malaria (28): 37 (26–43), uncomplicated malaria (66): 26 (18–36)	<6 years	Severe malarial anemia (72): 44.4, cerebral malaria (28): 60.7, uncomplicated malaria (66): 50	Cerebral malaria (23): 14 (60.9%), Severe malarial anemia (56): 27 (48.2%), uncomplicated malaria (56): 27 (48.2%)	Severe malarial anemia (72): 95 (0.1–153), cerebral malaria (28): 99 (11–302), uncomplicated malaria (66): 147 (26–254) parasites, X 10^-3/µL	Microscopy	Bead-based assay (Human Cytokine/ Chemokine Multiplex Immunoassay kits (LINCO Research)	Upon hospital admission	Plasma	Stored at -20°C to -70°C
10	Torre et al., 2002	Prospective observational studies	Italy	NS	No severe case	Uncomplicated malaria (20), healthy controls (15)	P. falciparum	Uncomplicated malaria (20): 31.5 ± 5, healthy controls (15): 32.1 ± 5.9	Adults	Uncomplicated malaria (20): 85, healthy controls (15): 66.7	Uncomplicated malaria (20): 3.4 ± 1.2, healthy controls (15): 2.4 ± 0.8	8,080.6 ± 9,912.0	Microscopy	ELISA (Euroclone, Devon, United Kingdom)	Upon hospital admission	Serum	frozen at -80°C
11	van den Bogaart et al., 2014	Cross‑sectional study	Sudan	2011	No severe case	Uncomplicated malaria (21), healthy controls (22)	P. falciparum	Uncomplicated malaria (21): 8 (7-26), healthy controls (22); NS	≥ 6 years	Uncomplicated malaria (21): 55, healthy controls (22): NS	IL-4 concentration was higher in uncomplicated malaria than in healthy controls	Uncomplicated malaria (21): 825 (355-2325), healthy controls (22): 0	Microscopy/RDT	Bead-based assay (HCYTOMAG-60 K, Millipore BV, Amsterdam, the Netherlands)	During a community surveillance	Serum	frozen at -70°C
12	Vinhaes et al., 2021	Retrospective observational study	Brazil	2006-2007	No severe case	Uncomplicated malaria (134), healthy controls (128)	P. vivax	Uncomplicated malaria (134): 29 (19–42), healthy controls (128): 39 (25–50)	Adults	Uncomplicated malaria (134): 53.7, healthy controls (128): 49.2	Uncomplicated malaria (134): 0.61 (0.32–2.21), healthy controls (128): 0.40 (0.19–0.66)	NS	Microscopy/PCR	Bead-based assay (BD, Biosciences-Pharmingen, San Diego, CA, USA)	During a community surveillance and upon hospital admission	Plasma (Collected during the second clinical visit)	NS
13	Zeyrek et al., 2006	Cross‑sectional study	Turkey	2002	No severe case	Uncomplicated malaria (79), healthy controls (89)	P. vivax	Uncomplicated malaria (79): 17.6 ± 18, healthy controls (89): 20.4 ± 17·3	> 6 months	Uncomplicated malaria (79): 45.6, healthy controls (89): 43.8	Uncomplicated malaria (79): mean 16.3 (15.1–17.4), healthy controls (89): 0.00	3246.9 (2547.9–3945.8)	Microscopy	ELISA (Biosource International, Inc. USA)	During a community surveillance	Serum	frozen at -70°C
